# Supplementary material for: Prospective Study of Intense Pulsed Light With Postoperative Radiotherapy for Keloids in Young and Middle‐Aged Men
Source: J Cosmet Dermatol. 2025 Nov 27;24(12):e70567. doi: 10.1111/jocd.70567 (PMC12658721; doi:10.1111/jocd.70567)
Supplement: Supplementary file 1 — Data S1: jocd70567‐sup‐0001‐DataS1.xlsx. [file JOCD-24-e70567-s001.xlsx]

## Sheet: Sheet1
姓名、年龄	诱因	手术方式	月份	色泽(0-3)	厚度(0-4)	血管分布(0-3)	柔软度(0-5)	痛(0-10)	痒(0-10)	粗糙(0-10)	面积（长*宽cm )	复发	复发占原皮疹大小（百分比）	12月份疗效	24个月疗效	年龄		面积		厚度		W		z		性别
（观察组）1 李旭东 23岁	意外创伤	W形皮瓣	0	3	4	3	4	7	5	5	3*2	0	0			23	25	6	9	3.217	3.23	1	1	0	1	1	1
			1	0	0	0	0	2	1	0	0	0	0			25	26	7.5	6	2.628	2.58	1	1	0	1	1	1
			2	1	1	2	0	2	1	0	0	0	0			22	25	4	6	3.298	3.32	1	1	0	0	1	1
			3	1	1	2	0	2	1	0	0	0	0			28	27	5	6	4.126	4.24	1	1	0	0	1	1
			4	1	1	2	0	2	1	0	0	0	0			26	25	6	4	2.549	2.49	1	1	0	0	1	1
			5	1	1	1	0	2	1	0	0	0	0			23	28	7.5	3	2.549	2.49	1	1	0	0	1	1
			6	0	0	1	0	2	1	0	0	0	0			27	23	3.75	4	4.197	4.32	1	1	0	0	1	1
			8	0	0	0	0	0	0	0	0	0	0			24	26	5	2	3.421	3.46	1	1	0	0	1	1
			10	0	0	0	0	0	0	0	0	0	0			28	22	7.5	9	2.372	2.29	1	1	0	0	1	1
			12	0	0	0	0	0	0	0	0	0	0	痊愈		23	25	5	3	3.305	3.33	1	1	0	0	1	1
			15	0	0	0	0	0	0	0	0	0	0			29	24	3	7.5	2.374	2.3	1	1	0	0	1	1
			18	0	0	0	0	0	0	0	0	0	0			25	25	4	4	2.373	2.29	1	1	0	0	1	1
			21	0	0	0	0	0	0	0	0	0	0			25	29	7.5	6	2.904	2.88	1	1	0	0	1	1
			24	0	0	0	0	0	0	0	0	0	0		痊愈	27	30	3	7.5	1.415	1.23	1	0	0	0	1	1
2 郭雷 25岁	意外创伤	W形皮瓣	0	3	2	3	4	7	5	4	2.5*3	0	0			26	27	3.75	3.75	1.581	1.42	1	0	0	0	1	1
			1	0	0	0	0	5	0	0	0	0	0			27	25	7.5	3	2.331	2.25	1	0	0	0	1	1
			2	0	0	0	0	5	0	0	0	0	0			24	24	3.75	7.5	1.879	1.75	0	0	0	0	1	1
			3	0	0	0	0	5	0	0	0	0	0			28	27	2.5	1.5	2.968	2.95	0	0	0	0	1	1
			4	0	0	0	0	5	0	0	0	0	0			28	24	1.5	5	1.926	1.8	0	0	0	0	1	1
			5	0	0	0	0	5	0	0	0	0	0			23	23	4.5	3.75	1.654	1.5	0	0	0	0	1	1
			6	0	0	0	0	5	2	0	0	0	0
			8	0	0	0	0	5	2	0	0	0	0
			10	0	0	0	0	5	3	0	0	0	0
			12	2	1	2	2	5	3	0		1	0.2	良好
			15	2	1	2	2	5	3	0		1	0.2
			18	2	1	2	2	5	3	0		1	0.1
			21	3	1	2	2	5	4	0		1	0.1
			24	3	1	1	2	5	4	0		1	0.1		良好
3李伟22岁		梭形切口	0	3	3	3	3	5	4	3	2*2	0	0
			1	0	0	0	0	0	0	0	0	0	0
			2	0	0	0	0	0	0	0	0	0	0
			3	0	0	0	0	0	0	0	0	0	0
			4	0	0	0	0	0	0	0	0	0	0
			5	0	0	0	0	0	0	0	0	0	0
			6	0	0	0	0	0	0	0	0	0	0
			8	0	0	0	0	0	0	0	0	0	0
			10	0	0	0	0	0	0	0	0	0	0
			12	1	2	1	3	0	5	3		1	0.2	良好
			15	1	2	1	3	0	5	3		1	0.2
			18	1	2	1	3	0	5	3		1	0.2
			21	1	2	2	3	0	5	3		1	0.2
	意外创伤		24	1	2	2	3	0	5	3		1	0.2		良好
4张朋阳28岁		W形皮瓣	0	3	4	3	4	7	5	5	2*2.5	0	0
			1	0	0	0	0	0	0	0	0	0	0
			2	1	1	1	0	0	0	0	0	0	0
			3	1	1	1	0	0	0	0	0	0	0
			4	1	1	1	0	0	0	0	0	0	0
			5	1	1	1	0	0	0	0	0	0	0
			6	1	1	1	0	0	0	0	0	0	0
			8	0	0	0	0	0	0	0	0	0	0
			10	0	0	0	0	0	0	0	0	0	0
			12	0	0	0	0	0	0	0	0	0	0	痊愈
			15	0	0	0	0	0	0	0	0	0	0
			18	0	0	0	0	0	0	0	0	0	0
			21	1	0	0	0	2	0	0	0	0	0
	意外创伤		24	1	0	0	0	2	0	0	0	0	0		痊愈
5刘远航26岁		W形皮瓣	0	3	3	3	5	8	9	8	3*2	0	0
			1	0	0	0	0	0	0	0	0	0	0
			2	0	0	0	0	0	0	0	0	0	0
			3	1	0	0	0	0	0	0	0	0	0
			4	1	0	0	0	0	0	0		0	0
			5	1	0	0	0	0	0	0		0	0
			6	1	0	0	0	0	0	0		0	0
			8	0	0	0	0	0	0	0		0	0
			10	0	0	0	0	0	0	0		0	0
			12	0	0	0	0	0	0	0		0	0	痊愈
			15	1	1	1	3	5	3	5		1	0.1
			18	1	2	1	3	5	3	6		1	0.1
			21	1	2	2	3	5	3	6		1	0.1
	毛囊炎		24	1	2	2	3	5	3	5		1	0.1		良好
6向开强23岁		W形皮瓣	0	2	3	0	5	7	6	5	3*2.5	0	0
			1	0	0	0	0	0	0	0	0	0	0
			2	0	0	0	0	0	0	0	0	0	0
			3	0	0	0	0	0	0	0	0	0	0
			4	0	0	0	0	0	0	0	0	0	0
			5	0	0	0	0	0	0	0	0	0	0
			6	0	0	0	0	0	0	0	0	0	0
			8	0	0	0	0	0	0	0	0	0	0
			10	0	0	0	0	0	0	0	0	0	0
			12	0	0	0	0	0	0	0	0	0	0	痊愈
			15	1	1	2	2	3	4	4		1	0.1
			18	2	1	2	2	3	4	5		1	0.1
			21	2	1	2	2	3	4	5		1	0.1
	意外创伤		24	2	1	2	2	3	4	5		1	0.1		良好
7张学冰27岁		W形皮瓣	0	2	2	2	3	5	5	3	2.5*1.5	0	0
			1	0	0	0	0	0	0	0	0	0	0
			2	0	0	0	0	0	0	0	0	0	0
			3	0	0	0	0	0	0	0	0	0	0
			4	0	0	0	0	0	0	0	0	0	0
			5	0	0	0	0	0	0	0	0	0	0
			6	0	0	0	0	0	0	0	0	0	0
			8	0	0	0	0	0	0	0	0	0	0
			10	0	0	0	0	0	0	0	0	0	0
			12	0	0	0	0	0	0	0	0	0	0	痊愈
			15	0	0	0	0	0	0	0	0	0	0
			18	1	1	1	1	3	3	3		1	0.1
			21	1	2	1	1	3	3	3		1	0.1
	意外创伤		24	1	2	1	1	3	5	2		1	0.1		良好
8李闻雷24岁		W形皮瓣	0	3	4	3	4	7	5	5	2.5*2	0	0
			1	0	0	0	0	3	1	0	0	0	0
			2	1	0	1	0	3	1	0	0	0	0
			3	1	0	1	0	3	1	0	0	0	0
			4	1	0	1	0	3	1	0	0	0	0
			5	1	0	1	0	3	1	0	0	0	0
			6	0	0	1	0	3	1	0	0	0	0
			8	0	0	0	0	0	0	0	0	0	0
			10	0	0	0	0	0	0	0	0	0	0
			12	0	0	0	0	0	0	0	0	0	0	痊愈
			15	0	0	0	0	0	0	0	0	0	0
			18	0	0	0	0	0	0	0	0	0	0
			21	0	0	0	0	0	0	0	0	0	0
	毛囊炎		24	0	0	0	0	0	0	0	0	0	0		痊愈
9吕建林28岁		W形皮瓣	0	3	2	3	4	3	5	5	3*2.5	0	0
			1	1	0	1	0	0	0	0	0	0	0
			2	1	0	1	0	0	0	0	0	0	0
			3	1	0	1	0	0	0	0	0	0	0
			4	1	0	1	0	0	0	0	0	0	0
			5	0	0	0	0	0	0	0	0	0	0
			6	0	0	0	0	0	0	0	0	0	0
			8	0	0	0	0	0	0	0	0	0	0
			10	0	0	1	0	0	0	0	0	0	0
			12	1	1	1	2	2	3	3		1	0.05	良好
			15	1	1	1	2	2	3	3		1	0.05
			18	1	1	1	2	2	3	3		1	0.05
			21	1	1	1	2	2	5	4		1	0.05
	毛囊炎		24	1	1	1	2	2	5	4		1	0.05		良好
10吴金冬23岁		W形皮瓣	0	3	2	3	4	5	5	7	2*2.5	0	0
			1	0	0	0	0	0	0	0	0	0	0
			2	0	0	0	0	0	0	0	0	0	0
			3	0	0	0	0	0	0	0	0	0	0
			4	0	0	0	0	0	0	0	0	0	0
			5	0	0	0	0	0	0	0	0	0	0
			6	0	0	0	0	0	0	0	0	0	0
			8	0	0	0	0	0	0	0	0	0	0
			10	0	1	0	0	0	0	0	0	0	0
			12	0	1	1	0	0	0	2	0	0	0	痊愈
			15	0	1	1	0	0	0	2		1	0.1
			18	1	1	1	0	0	0	2		1	0.1
			21	1	1	1	0	0	0	2		1	0.1
	毛囊炎		24	1	1	1	0	0	0	2		1	0.1		良好
11郭新峰29岁			0	2	3	3	3	7	9	4	3*1	0	0
			1	0	0	0	0	0	0	0	0	0	0
			2	1	0	1	0	0	0	0	0	0	0
			3	1	0	1	0	0	0	0	0	0	0
			4	0	0	0	0	0	0	0	0	0	0
		W形皮瓣	5	0	0	0	0	0	0	0	0	0	0
			6	0	0	0	0	0	0	0	0	0	0
			8	0	0	0	0	0	0	0	0	0	0
			10	0	1	0	0	0	0	1		0	0
			12	1	1	0	3	5	3	2		1	0.1	痊愈
			15	2	1	1	3	5	3	2		1	0.1
			18	2	1	1	4	5	3	2		1	0.1
			21	2	1	1	4	5	3	2		1	0.15
	意外创伤		24	2	1	1	4	5	3	2		1	0.15		良好
12李澄25岁			0	3	3	3	3	5	5	3	2*2	0	0
			1	0	0	0	0	0	0	0	0	0	0
			2	1	0	1	0	0	0	0	0	0	0
			3	1	0	1	0	0	0	0	0	0	0
			4	1	0	1	0	0	0	0	0	0	0
		梭形切口	5	1	0	1	0	0	0	0	0	0	0
			6	0	0	0	0	0	0	0	0	0	0
			8	0	0	0	0	0	0	0	0	0	0
			10	0	0	0	0	0	0	0	0	0	0
			12	1	1	1	1	0	0	0		0	0	痊愈
			15	1	1	1	1	0	0	3		1	0
			18	1	1	1	2	0	5	2		1	0.1
			21	2	2	2	3	0	5	2		1	0.1
	毛囊炎		24	2	2	2	3	0	5	2		1	0.2		良好
13李秋林25岁			0	3	2	3	3	8	5	5	2.5*3	0	0
			1	0	0	0	0	3	1	0	0	0	0
			2	1	0	1	0	3	1	0	0	0	0
			3	1	0	1	0	3	1	0	0	0	0
			4	1	0	1	0	3	1	0	0	0	0
			5	1	0	1	0	3	1	0	0	0	0
			6	1	0	1	0	3	1	0	0	0	0
			8	1	0	0	0	0	0	0	0	0	0
			10	0	0	0	0	0	0	0	0	0	0
		W形皮瓣	12	0	0	0	0	0	0	0	0	0	0	痊愈
			15	0	0	0	0	0	0	0	0	0	0
			18	0	0	0	0	0	0	0	0	0	0
			21	0	0	0	0	0	0	0	0	0	0
	意外创伤		24	0	0	0	0	0	0	0	0	0	0		痊愈
14孙明强27岁			0	2	3	2	4	7	5	7	2*1.5	0	0
			1	0	0	0	0	0	0	0	0	0	0
			2	0	0	0	0	0	0	0	0	0	0
			3	0	0	0	0	0	0	0	0	0	0
			4	0	0	0	0	0	0	0	0	0	0
			5	0	0	0	0	0	0	0	0	0	0
			6	0	0	0	0	0	0	0	0	0	0
		梭形切口	8	0	0	0	0	0	0	0	0	0	0
			10	0	0	0	0	0	0	0	0	0	0
			12	0	0	0	0	0	0	0	0	0	0	痊愈
			15	0	0	0	0	0	0	0	0	0	0.1
			18	1	1	1	0	0	0	2	1	1	0.1
			21	1	1	1	0	0	0	2		1	0.1
	毛囊炎		24	1	1	1	0	0	0	2		1	0.1		良好
15李天一26岁			0	3	3	3	5	7	6	5	1.5*2.5	0	0
			1	0	0	0	0	0	0	0	0	0	0
			2	0	0	0	0	0	0	0	0	0	0
			3	0	0	0	0	0	0	0	0	0	0
			4	0	0	0	0	0	0	0	0	0	0
			5	0	0	0	0	0	0	0	0	0	0
			6	0	0	0	0	0	0	0	0	0	0
			8	0	0	0	0	0	0	0	0	0	0
		W形皮瓣	10	0	0	0	0	0	0	0	0	0	0
			12	0	0	1	0	0	0	0	0	0	0	痊愈
			15	2	1	1	2	2	3	4		1	0.1
			18	2	1	2	2	2	3	5		1	0.1
			21	3	2	2	2	3	5	5		1	0.1
	毛囊炎		24	3	2	2	2	3	5	5		1	0.1		良好
16张庆义27岁			0	3	3	3	4	3	5	5	3*2.5	0	0
			1	1	0	1	0	0	0	0	0	0	0
			2	1	0	1	0	0	0	0	0	0	0
			3	1	0	1	0	0	0	0	0	0	0
			4	1	0	1	0	0	0	0	0	0	0
			5	0	0	0	0	0	0	0	0	0	0
			6	0	0	0	0	0	0	0	0	0	0
			8	0	0	0	0	0	0	0	0	0	0
		W形皮瓣	10	0	0	0	0	0	0	0	0	0	0
			12	0	0	0	0	0	0	0		0	0	痊愈
			15	0	0	0	0	0	0	0		0	0
			18	0	0	0	0	0	0	0		0	0
			21	2	3	2	3	2	5	4		1	0.3
	意外创伤		24	2	3	2	3	2	5	4		1	0.3		良好
17郑祝同24岁			0	3	3	3	5	8	9	8	2.5*1.5	0	0
			1	0	0	0	0	0	0	0	0	0	0
			2	0	0	0	0	0	0	0	0	0	0
			3	1	0	0	0	0	0	0	0	0	0
			4	1	0	0	0	0	0	0		0	0
			5	1	0	0	0	0	0	0		0	0
		W形皮瓣	6	1	0	0	0	0	0	0		0	0
			8	0	0	0	0	0	0	0		0	0
			10	0	0	0	0	0	0	0		0	0
			12	0	0	0	0	0	0	0		0	0	痊愈
			15	0	0	0	0	0	0	0		0	0
			18	0	0	0	0	0	0	0		0	0
			21	0	0	0	0	0	0	0		0	0
	意外创伤		24	0	0	0	0	0	0	0		0	0		痊愈
18谢章炀28岁			0	3	2	3	4	3	5	5	1*2.5	0	0
			1	0	0	0	0	0	0	0	0	0	0
			2	0	0	0	0	0	0	0	0	0	0
			3	0	0	0	0	0	0	0	0	0	0
			4	0	0	0	0	0	0	0	0	0	0
			5	0	0	0	0	0	0	0	0	0	0
		W形皮瓣	6	0	0	0	0	0	0	0	0	0	0
			8	0	0	0	0	0	0	0	0	0	0
			10	0	0	0	0	0	0	0	0	0	0
			12	0	0	0	0	0	0	0		0	0	痊愈
			15	1	2	1	3	3	3	3		1	0.1
			18	1	2	1	3	3	3	3		1	0.1
			21	1	2	1	3	3	5	4		1	0.1
	毛囊炎		24	1	2	1	3	3	5	4		1	0.1		良好
19王伟 28岁			0	3	4	3	4	4	5	5	1.5*1.0	0	0
			1	0	0	0	0	0	0	0	0	0	0
			2	0	0	0	0	0	0	0	0	0	0
			3	0	0	0	0	0	0	0	0	0	0
			4	0	0	0	0	0	0	0	0	0	0
			5	0	0	0	0	0	0	0	0	0	0
			6	0	0	0	0	0	0	0	0	0	0
		梭形切口	8	0	0	0	0	0	0	0	0	0	0
			10	1	2	1	3	3	3	3		1	0.1
			12	1	2	1	3	3	3	3		1	0.1	痊愈
			15	1	2	1	3	3	3	3		1	0.1
			18	2	2	1	3	3	3	3		1	0.1
			21	2	2	1	3	3	5	4		1	0.1
	毛囊炎		24	2	2	1	3	3	5	4		1	0.1		良好
20黄先格23岁			0	2	3	2	3	7	5	3	3*1.5	0	0
			1	0	0	0	0	0	0	0	0	0	0
			2	0	0	0	0	0	0	0	0	0	0
			3	0	0	0	0	0	0	0	0	0	0
			4	0	0	0	0	0	0	0	0	0	0
			5	0	0	0	0	0	0	0	0	0	0
		W形皮瓣	6	0	0	0	0	0	0	0	0	0	0
			8	0	0	0	0	0	0	0	0	0	0
			10	0	0	0	0	0	0	0	0	0	0
			12	0	0	0	0	0	0	0	0	0	0.3	良好
			15	3	2	2	2	5	5	3	0	1	0.3
			18	3	2	2	2	5	5	3	0	1	0.3
			21	3	3	1	2	3	7	3	0	1	0.3
	意外创伤		24	3	3	1	2	3	7	3	0	1	0.3		良好
（对照组）1 陈林 25岁			0	3	4	3	4	6	9	4	3*3	0	0
			1	1	0	0	0	0	0	0	0	0	0
			2	1	0	0	0	0	0	0	0	0	0
			3	0	0	0	0	0	0	0	0	0	0
			4	0	0	0	0	0	0	0	0	0	0
		W形皮瓣	5	0	0	0	0	0	0	0	0	0	0
			6	0	0	0	0	0	0	0	0	0	0
			8	0	0	0	1	3	7	0	0	0	0
			10	1	0	1	2	4	8	0	0	0	0
			12	1	1	1	3	5	8	1		1	0.05	良好
			15	1	1	1	3	5	8	1		1	0.1
			18	1	1	1	3	5	8	1		1	0.1
			21	2	1	1	3	5	8	1		1	0.15
	毛囊炎		24	2	1	1	3	5	8	1		1	0.2		良好
2 何先传26岁			0	2	3	2	3	0	5	3	3*2	0	0
			1	0	0	0	0	0	0	1	0	0	0
			2	0	0	0	0	0	0	1	0	0	0
			3	0	0	0	0	0	0	1	0	0	0
		W形皮瓣	4	1	0	1	3	0	0	1	0	0	0
			5	1	3	1	3	0	5	1		1	0.2
			6	1	3	1	3	0	5	1		1	0.3
			8	2	3	2	3	0	5	1		1	0.3
			10	2	3	2	3	0	5	1		1	0.3
			12	2	3	2	3	0	5	1		1	0.3	有效
			15	2	3	2	3	0	5	1		1	0.3
			18	2	2	2	2	0	5	1		1	0.4
			21	2	2	2	2	0	5	1		1	0.4
	毛囊炎		24	2	2	2	2	0	5	1		1	0.5		无效
3谭麒麟25岁			0	3	4	3	4	0	0	5	3*2	0	0
			1	0	0	0	0	0	0	3	0	0	0
			2	1	1	1	0	0	0	3		1	0.05
			3	0	1	1	0	0	0	3		1	0.05
			4	1	1	1	0	0	0	3		1	0.08
			5	1	1	1	0	0	0	3		1	0.09
		W形皮瓣	6	1	1	1	0	0	0	3		1	0.1
			8	1	1	1	0	0	0	3		1	0.2
			10	1	1	1	0	0	0	3		1	0.3
			12	1	1	1	0	0	0	3		1	0.3	有效
			15	1	1	1	0	0	0	3		1	0.3
			18	1	1	1	0	0	0	3		1	0.3
			21	1	1	1	0	0	0	3		1	0.3
	毛囊炎		24	1	1	1	0	0	0	3		1	0.3		有效
4陈剑27岁			0	3	2	3	4	7	5	4	2*3	0	0
			1	0	0	0	0	5	0	0	0	0	0
			2	0	0	0	0	5	0	0	0	0	0
			3	0	0	0	0	5	0	0	0	0	0
			4	0	0	0	0	5	0	0	0	0	0
			5	0	0	0	0	5	0	0	0	0	0
		Z形皮瓣	6	0	0	0	0	5	2	0	0	0	0
			8	0	0	0	0	5	2	0	0	0	0
			10	0	0	0	0	5	3	0	0	0	0
			12	3	1	3	2	7	5	0		1	0.2	良好
			15	3	1	3	2	7	5	0		1	0.2
			18	3	1	3	2	7	5	0		1	0.2
			21	3	1	3	2	7	5	0		1	0.2
	意外创伤		24	3	1	3	2	7	5	0		1	0.2		有效
5 谭宗发25岁			0	3	2	3	4	5	5	7	2*2	0	0
			1	0	0	0	0	0	0	0	0	0	0
			2	0	0	0	0	0	0	0	0	0	0
			3	0	0	0	0	0	0	0	0	0	0
			4	0	0	0	0	0	0	0	0	0	0
		梭形切口	5	0	0	0	0	0	0	0	0	0	0
			6	0	0	0	0	0	0	0	0	0	0
			8	0	0	0	0	0	0	0	0	0	0
			10	0	1	0	0	0	0	0	0	0	0
			12	0	1	1	0	0	0	2	0	0	0	痊愈
			15	0	1	1	0	0	0	2	0	0	0
			18	1	1	1	0	0	0	2	0	0	0
			21	1	1	1	0	0	0	2	0	0	0
	毛囊炎		24	1	1	1	0	0	0	2	0	0	0		痊愈
6田韵旺28岁			0	2	3	2	3	7	5	3	3*1	0	0
			1	0	0	0	0	0	0	0	0	0	0
			2	0	0	0	0	0	0	0	0	0	0
			3	0	0	0	0	0	0	0	0	0	0
			4	0	0	0	0	0	0	0	0	0	0
			5	0	0	0	0	0	0	0	0	0	0
			6	0	0	0	0	0	0	0	0	0	0
		Z形皮瓣	8	0	0	0	0	0	0	2	0	0	0
			10	2	2	2	1	3	3	2	0	0	0
			12	3	2	3	2	5	5	3		1	0.5	无效
			15	3	2	3	2	5	5	3		1	0.5
			18	3	2	3	2	5	5	3		1	0.5
			21	3	3	3	2	6	7	3		1	0.5
	毛囊炎		24	3	3	3	2	6	7	3		1	0.5		无效
7王建建23岁			0	2	3	3	3	3	5	5	2*2	0	0
			1	0	0	0	0	0	0	0	0	0	0
			2	0	0	0	0	0	0	0	0	0	0
			3	0	0	0	0	0	0	0	0	0	0
			4	0	0	0	0	0	0	0	0	0	0
			5	0	0	0	0	0	0	0	0	0	0
		梭形切口	6	0	0	0	0	0	0	0	0	0	0
			8	1	1	1	1	0	0	0	0	0	0
			10	2	1	1	1	5	0	5		1	0.2
			12	2	1	2	2	5	0	5		1	0.2	良好
			15	2	1	2	2	5	0	5		1	0.2
			18	3	1	2	2	5	0	5		1	0.2
			21	3	1	2	2	7	0	5		1	0.2
	毛囊炎		24	3	1	2	2	7	0	5		1	0.2		良好
8许广鑫26岁			0	3	2	3	3	7	8	5	2*1	0	0
			1	0	0	0	0	0	0	0	0	0	0
			2	0	0	0	0	0	0	0	0	0	0
			3	0	0	0	0	0	0	0	0	0	0
			4	0	0	0	0	0	0	0	0	0	0
			5	0	0	0	0	0	0	0	0	0	0
			6	0	0	0	0	0	0	0	0	0	0
		梭形切口	8	1	0	1	2	0	0	0	0	0	0
			10	2	1	1	2	4	7	3		1	0.1
			12	2	1	1	2	4	7	3		1	0.1	良好
			15	2	1	1	2	4	7	3		1	0.1
			18	2	2	2	2	4	7	3		1	0.2
			21	3	2	2	2	4	7	3		1	0.2
	意外创伤		24	3	2	2	2	4	7	3		1	0.2		良好
9张雨雷28岁			0	3	4	2	5	0	5	5	3*3	0	0
			1	0	0	0	0	0	0	0	0	0	0
			2	0	0	0	0	0	0	0	0	0	0
		W形皮瓣	3	0	0	0	0	0	0	0	0	0	0
			4	0	0	0	0	0	0	0	0	0	0
			5	0	0	0	0	0	0	0	0	0	0
			6	0	0	0	0	0	0	0	0	0	0
			8	1	0	0	0	0	0	0	0	0	0
			10	1	0	0	0	0	0	0	0	0	0
			12	2	3	2	3	0	5	3		1	0.2	良好
			15	2	3	2	3	0	5	3		1	0.3
			18	2	3	2	3	0	5	3		1	0.4
			21	2	3	2	4	0	5	3		1	0.4
	意外创伤		24	2	3	2	4	0	5	3		1	0.4		有效
10 张晓鸿25岁			0	2	3	3	3	7	9	4	3*1	0	0
			1	0	0	0	0	0	0	0	0	0	0
			2	0	0	0	0	0	0	0	0	0	0
			3	0	0	0	0	0	0	0	0	0	0
			4	0	0	0	0	0	0	0	0	0	0
		W形皮瓣	5	0	0	0	0	0	0	0	0	0	0
			6	1	0	1	0	0	0	0	0	0	0
			8	1	0	1	1	4	7	0	0	0	0
			10	1	1	1	2	4	8	1		1	0.1
			12	1	1	1	3	5	8	2		1	0.1	良好
			15	2	1	1	3	5	8	2		1	0.1
			18	2	1	1	4	5	8	2		1	0.1
			21	2	1	1	4	5	8	2		1	0.15
	意外创伤		24	2	1	1	4	5	8	2		1	0.2		良好
11官家森24岁			0	3	4	3	5	8	7	8	2.5*3	0	0
			1	0	0	0	0	0	0	0	0	0	0
			2	0	0	0	0	0	0	0	0	0	0
			3	0	0	0	0	0	0	0	0	0	0
			4	0	0	0	0	0	0	0	0	0	0
			5	0	0	0	0	0	0	0	0	0	0
		W形皮瓣	6	1	1	1	2	5	6	5	0	0	0
			8	2	1	2	3	5	6	7		1	0.3
			10	3	2	3	3	5	6	7		1	0.3
			12	3	2	3	3	7	6	7		1	0.4	有效
			15	3	2	3	3	7	6	7		1	0.4
			18	3	2	3	4	7	6	7		1	0.4
			21	3	2	3	4	7	6	7		1	0.4
	意外创伤		24	3	2	3	4	7	6	7		1	0.4		有效
12焦献杰25岁			0	3	3	3	3	5	5	3	2*2	0	0
			1	0	0	0	0	0	0	0	0	0	0
			2	0	0	0	0	0	0	0	0	0	0
			3	0	0	0	0	0	0	0	0	0	0
			4	0	0	0	0	0	0	0	0	0	0
			5	0	0	0	0	0	0	0	0	0	0
		梭形切口	6	0	0	0	0	0	0	0	0	0	0
			8	0	0	0	0	0	0	0	0	0	0
			10	0	0	0	0	0	0	0	0	0	0
			12	1	1	1	3	0	5	3		1	0.2	良好
			15	2	2	2	3	0	5	3		1	0.2
			18	2	2	2	3	0	5	4		1	0.2
			21	2	2	2	3	0	5	4		1	0.2
	意外创伤		24	2	2	2	3	0	5	4		1	0.2		良好
13林泽彬29岁			0	3	3	3	5	8	9	8	3*2	0	0
			1	0	0	0	0	0	0	0	0	0	0
			2	0	0	0	0	0	0	0	0	0	0
			3	1	0	0	0	0	0	0	0	0	0
			4	2	1	2	2	5	6	5		1	0.05
		W形皮瓣	5	2	1	2	2	5	6	5		1	0.05
			6	2	1	2	3	5	6	5		1	0.2
			8	2	1	2	3	5	6	5		1	0.2
			10	2	1	2	3	5	6	5		1	0.2
			12	2	1	2	3	5	6	5		1	0.2	良好
			15	2	1	2	3	5	6	5		1	0.2
			18	3	2	3	4	7	7	8		1	0.6
			21	3	2	3	4	7	7	8		1	0.6
	毛囊炎		24	3	2	3	4	7	7	8		1	1		无效
14戎玮成30岁			0	2	3	0	5	7	6	5	3*2.5	0	0
			1	0	0	0	0	0	0	0	0	0	0
			2	0	0	0	0	0	0	0	0	0	0
			3	0	0	0	0	0	0	0	0	0	0
			4	0	0	0	0	0	0	0	0	0	0
			5	0	0	0	0	0	0	0	0	0	0
			6	0	0	0	0	0	0	0	0	0	0
		W形皮瓣	8	2	1	2	1	3	3	4		1	0.1
			10	2	1	2	1	3	3	4		1	0.1
			12	2	1	2	1	3	3	4		1	0.1	良好
			15	2	1	2	2	3	4	4		1	0.1
			18	2	1	2	2	3	4	5		1	0.1
			21	2	1	2	2	3	4	5		1	0.1
	手术切口		24	2	1	2	2	3	4	5		1	0.1		良好
15石磊27岁			0	2	2	2	3	5	5	3	2.5*1.5	0	0
			1	0	0	0	0	0	0	0	0	0	0
			2	0	0	0	0	0	0	0	0	0	0
			3	0	0	0	0	0	0	0	0	0	0
			4	0	0	0	0	0	0	0	0	0	0
			5	0	0	0	0	0	0	0	0	0	0
		W形皮瓣	6	0	0	0	0	0	0	0	0	0	0
			8	1	1	1	2	3	7	4		1	0.2
			10	1	1	1	2	3	7	4		1	0.2
			12	1	1	1	2	3	7	4		1	0.2	良好
			15	1	1	1	2	3	7	4		1	0.2
			18	2	2	2	4	3	7	4		1	0.5
			21	2	2	2	4	3	7	4		1	0.5
	意外创伤		24	2	2	2	4	3	7	4		1	0.5		无效
16汪晨聪25岁			0	2	3	3	5	7	6	5	1.5*2.5	0	0
			1	0	0	0	0	0	0	0	0	0	0
			2	0	0	0	0	0	0	0	0	0	0
		W形皮瓣	3	0	0	0	0	0	0	0	0	0	0
			4	0	0	0	0	0	0	0	0	0	0
			5	0	0	0	0	0	0	0	0	0	0
			6	0	0	0	0	0	0	0	0	0	0
			8	1	1	1	1	1	2	2		1	0
			10	2	1	2	1	3	3	4		1	0.3
			12	2	1	2	1	3	3	4		1	0.3	有效
			15	2	1	2	2	3	4	4		1	0.3
			18	2	1	3	2	3	4	5		1	0.3
			21	3	2	3	2	3	4	5		1	0.3
	意外创伤		24	3	2	3	2	3	4	5		1	0.3		有效
17夏修旭24岁			0	3	2	3	4	3	5	5	3*2.5	0	0
			1	0	0	0	0	0	0	0	0	0	0
			2	0	0	0	0	0	0	0	0	0	0
			3	0	0	0	0	0	0	0	0	0	0
			4	0	0	0	0	0	0	0	0	0	0
			5	0	0	0	0	0	0	0	0	0	0
			6	0	0	0	0	0	0	0	0	0	0
		W形皮瓣	8	0	0	0	0	0	0	0	0	0	0
			10	0	0	1	0	0	0	0	0	0	0
			12	1	2	1	3	3	3	3		1	0.2	良好
			15	1	2	1	3	3	3	3		1	0.2
			18	1	2	1	3	3	3	3		1	0.5
			21	1	2	1	3	3	5	4		1	0.8
	毛囊炎		24	1	2	1	3	3	5	4		1	0.8		无效
18张用何27岁			0	3	4	3	4	4	5	5	1.5*1.0	0	0
			1	0	0	0	0	3	1	0	0	0	0
			2	0	0	1	0	3	1	0	0	0	0
			3	0	0	1	0	3	1	0	0	0	0
			4	0	0	1	0	3	1	0	0	0	0
			5	0	0	1	0	3	1	0	0	0	0
		梭形切口	6	0	0	1	0	3	1	0	0	0	0
			8	0	0	0	0	0	0	0	0	0	0
			10	0	0	0	1	2	0	0	0	0	0
			12	1	0	1	1	2	0	0	0	0	0	痊愈
			15	1	0	1	1	2	0	0	0	0	0
			18	1	0	1	1	2	0	0	0	0	0
			21	1	0	1	1	2	0	0	0	0	0
	意外创伤		24	1	0	1	1	2	0	0	0	0	0		痊愈
19郑阳24岁			0	3	3	3	4	3	5	5	2*2.5	0	0
			1	1	0	1	0	0	0	0	0	0	0
			2	1	0	1	0	0	0	0	0	0	0
			3	1	0	1	0	0	0	0	0	0	0
			4	1	0	1	0	0	0	0	0	0	0
			5	0	0	0	0	0	0	0	0	0	0
		W形皮瓣	6	0	0	0	0	0	0	0	0	0	0
			8	0	0	0	0	0	0	0	0	0	0
			10	0	0	1	0	0	0	0	0	0	0
			12	2	3	2	3	2	3	3		1	0.5	无效
			15	2	3	2	3	2	3	3		1	0.5
			18	2	3	2	3	2	3	3		1	0.5
			21	2	3	2	3	2	5	4		1	0.5
	毛囊炎		24	2	3	2	3	2	5	4		1	0.5		无效
20钟维23岁			0	3	3	3	5	8	9	8	2.5*1.5	0	0
			1	0	0	0	0	0	0	0	0	0	0
			2	0	0	0	0	0	0	0	0	0	0
			3	1	0	0	0	0	0	0	0	0	0
			4	1	0	0	0	0	0	0		0	0
		W形皮瓣	5	1	0	0	0	0	0	0		0	0
			6	1	0	0	0	0	0	0		0	0
			8	0	0	0	0	0	0	0		0	0
			10	0	0	0	0	0	0	0		0	0
			12	0	0	0	0	0	0	0		0	0	痊愈
			15	1	1	1	0	0	0	0		0	0
			18	1	2	1	3	5	3	5		1	0.2
			21	1	2	2	3	5	3	7		1	0.2
	毛囊炎		24	1	2	2	3	5	3	7		1	0.2		良好
